# Supplementary material for: Underestimation in Reporting Excess COVID-19 Death Data in Poland during the First Three Pandemic Waves
Source: Int J Environ Res Public Health. 2022 Mar 20;19(6):3692. doi: 10.3390/ijerph19063692 (PMC8954142; doi:10.3390/ijerph19063692)
Supplement: Supplementary file 1 [file ijerph-19-03692-s001.zip]

Archive with 1 entries (1 files):
- ijerph-1608197-supplementary.pdf
